# Supplementary material for: β-Adrenergic Receptor Stimulation Maintains NCX-CaMKII Axis and Prevents Overactivation of IL6R-Signaling in Cardiomyocytes upon Increased Workload
Source: Biomedicines. 2022 Jul 8;10(7):1648. doi: 10.3390/biomedicines10071648 (PMC9313457; doi:10.3390/biomedicines10071648)
Supplement: Supplementary file 1 [file biomedicines-10-01648-s001.zip]

Archive with 1 entries (1 files):
- biomedicines-1764619-supplementary.pdf
